# Supplementary material for: The Update of the Italian Food Composition Database of Gluten-Free Products and Its Application in Food-Based Dietary Guidelines Menus
Source: Nutrients. 2022 Oct 7;14(19):4171. doi: 10.3390/nu14194171 (PMC9571138; doi:10.3390/nu14194171)
Supplement: Supplementary file 1 [file nutrients-14-04171-s001.zip]

Archive with 1 entries (1 files):
- nutrients-1910597-supplementary.pdf
